# Supplementary material for: Dual Platform Long-Read RNA-Sequencing Dataset of the Human Cytomegalovirus Lytic Transcriptome
Source: Front Genet. 2018 Sep 27;9:432. doi: 10.3389/fgene.2018.00432 (PMC6170618; doi:10.3389/fgene.2018.00432)
Supplement: Supplementary file 1 [file Table_1.XLSX]

## Sheet: Supplementary Table 1
Sample ID	Experiment ID	Run ID	Short name	Selection	Sequenced molecule	Platform	Organism	Format	Processing status	Size (Gb)
ERS1870077	ERX2660261	ERR2643771	Sequel	polyA	cDNA	Sequel	HCMV	bam	unmapped	1.4
ERS1870077	ERX2660262	ERR2643772	Sequel	polyA	cDNA	Sequel	Homo sapiens	bam	unmapped	9
ERS1870077	ERX2660263	ERR2643773	Sequel	polyA	cDNA	Sequel	HCMV	bam	mapped	0.05
ERS1870077	ERX2660264	ERR2643774	cdna	polyA	cDNA	MinION	HCMV	bam	mapped	0.7
ERS2312967	ERX2660265	ERR2643775	cap	cap	cDNA	MinION	HCMV	bam	mapped	0.7
ERS2312967	ERX2660266	ERR2643776	drna	polyA	dRNA	MinION	HCMV	bam	mapped	0.03
ERS1870077	ERX2660267	ERR2643777	Sequel	polyA	cDNA	Sequel	Homo sapiens	bam	mapped	0.21
ERS1870077	ERX2660268	ERR2643778	cdna	polyA	cDNA	MinION	Homo sapiens	bam	mapped	0.72
ERS2312967	ERX2660269	ERR2643779	cap	cap	cDNA	MinION	Homo sapiens	bam	mapped	1.3
ERS2312967	ERX2660270	ERR2643780	drna	polyA	dRNA	MinION	Homo sapiens	bam	mapped	0.11
ERS1870077	ERX2669317	ERR2652863	cdna	polyA	cDNA	MinION	HCMV	fast5	unmapped	26.4
ERS2312967	ERX2669318	ERR2652864	cap	cap	cDNA	MinION	HCMV	fast5	unmapped	6.6
ERS2312967	ERX2669319	ERR2652865	drna	polyA	dRNA	MinION	HCMV	fast5	unmapped	1.4
ERS1870077	ERX2669320	ERR2652866	cdna	polyA	cDNA	MinION	Homo sapiens	fast5	unmapped	36.7
ERS2312967	ERX2669321	ERR2652867	cap	cap	cDNA	MinION	Homo sapiens	fast5	unmapped	7.9
ERS2312967	ERX2669322	ERR2652868	drna	polyA	dRNA	MinION	Homo sapiens	fast5	unmapped	4.1
